# Supplementary material for: miR-369-3p Modulates Intestinal Inflammatory Response via BRCC3/NLRP3 Inflammasome Axis
Source: Cells. 2023 Aug 31;12(17):2184. doi: 10.3390/cells12172184 (PMC10486421; doi:10.3390/cells12172184)
Supplement: Supplementary file 1 [file cells-12-02184-s001.zip]

Archive with 2 entries (2 files):
- File S1.pdf
- Supplementary Table S1.xlsx
