# Supplementary material for: miR-369-3p Modulates Intestinal Inflammatory Response via BRCC3/NLRP3 Inflammasome Axis
Source: Cells. 2023 Aug 31;12(17):2184. doi: 10.3390/cells12172184 (PMC10486421; doi:10.3390/cells12172184)
Supplement: Supplementary file 1 [file cells-12-02184-s001.zip › Supplementary Table S1.xlsx]

## Sheet: download
miRNA	Gene	DG open
mmu-miR-369-3p	Sh3gl2	99.975
mmu-miR-369-3p	Rpp14	99.9371
mmu-miR-369-3p	Cysltr1	99.878
mmu-miR-369-3p	Ces2g	99.8203
mmu-miR-369-3p	Hoxb4	99.8114
mmu-miR-369-3p	D630042F21Rik	99.7934
mmu-miR-369-3p	Plagl1	99.7324
mmu-miR-369-3p	Shprh	99.7224
mmu-miR-369-3p	Zfp51	99.7176
mmu-miR-369-3p	Nid1	99.7137
mmu-miR-369-3p	Pfdn2	99.7039
mmu-miR-369-3p	Txndc9	99.6975
mmu-miR-369-3p	Picalm	99.68
mmu-miR-369-3p	Cxcl9	99.6797
mmu-miR-369-3p	Edem3	99.6502
mmu-miR-369-3p	Olfr77	99.6291
mmu-miR-369-3p	Cxxc4	99.6188
mmu-miR-369-3p	Braf	99.6068
mmu-miR-369-3p	Foxj2	99.6003
mmu-miR-369-3p	Pabpc1	99.5745
mmu-miR-369-3p	Spdyb	99.5729
mmu-miR-369-3p	Tnfrsf10b	99.5583
mmu-miR-369-3p	Psg21	99.5547
mmu-miR-369-3p	Spaca1	99.5478
mmu-miR-369-3p	Sdhd	99.5322
mmu-miR-369-3p	Phf2	99.5191
mmu-miR-369-3p	BC106179	99.5149
mmu-miR-369-3p	Acn9	99.5119
mmu-miR-369-3p	Stxbp3a	99.5092
mmu-miR-369-3p	Agpat9	99.5019
mmu-miR-369-3p	Asb1	99.4969
mmu-miR-369-3p	Epn3	99.4949
mmu-miR-369-3p	Zfp248	99.4923
mmu-miR-369-3p	Prss2	99.4857
mmu-miR-369-3p	Il1a	99.4666
mmu-miR-369-3p	Hoxa1	99.455
mmu-miR-369-3p	Zfp735	99.441
mmu-miR-369-3p	Olfr558	99.4202
mmu-miR-369-3p	Spin2	99.4059
mmu-miR-369-3p	Fbxl20	99.4055
mmu-miR-369-3p	Cdc25a	99.4044
mmu-miR-369-3p	Bcl2	99.404
mmu-miR-369-3p	Gm9892	99.3926
mmu-miR-369-3p	Ctps2	99.3741
mmu-miR-369-3p	Spon1	99.3724
mmu-miR-369-3p	Caps2	99.3692
mmu-miR-369-3p	Atpbd4	99.3659
mmu-miR-369-3p	Col27a1	99.3578
mmu-miR-369-3p	Lrrc61	99.3525
mmu-miR-369-3p	Lgals2	99.3291
mmu-miR-369-3p	Cd300e	99.3281
mmu-miR-369-3p	Tmem200a	99.3267
mmu-miR-369-3p	Rgs20	99.317
mmu-miR-369-3p	P2ry4	99.3053
mmu-miR-369-3p	Galntl4	99.3029
mmu-miR-369-3p	Cpne1	99.3029
mmu-miR-369-3p	Zfp819	99.2969
mmu-miR-369-3p	Epgn	99.2927
mmu-miR-369-3p	Plk2	99.2906
mmu-miR-369-3p	Plekhm3	99.2899
mmu-miR-369-3p	Hapln3	99.2716
mmu-miR-369-3p	Zfp330	99.2535
mmu-miR-369-3p	Kcnv1	99.2395
mmu-miR-369-3p	Maf	99.2177
mmu-miR-369-3p	Spam1	99.2137
mmu-miR-369-3p	Zfp827	99.2052
mmu-miR-369-3p	Ctsr	99.2024
mmu-miR-369-3p	Csnk2a2	99.1817
mmu-miR-369-3p	Chrdl1	99.1435
mmu-miR-369-3p	Senp5	99.121
mmu-miR-369-3p	Olfr976	99.1188
mmu-miR-369-3p	Trim40	99.1148
mmu-miR-369-3p	Trim10	99.0992
mmu-miR-369-3p	Pfpl	99.0786
mmu-miR-369-3p	Esyt2	99.0773
mmu-miR-369-3p	Reep3	99.0643
mmu-miR-369-3p	Mbd3l2	99.063
mmu-miR-369-3p	Nck2	99.0358
mmu-miR-369-3p	Egln1	99.0013
mmu-miR-369-3p	Ugt3a1	98.9917
mmu-miR-369-3p	Dnajc6	98.9887
mmu-miR-369-3p	Tmem229a	98.982
mmu-miR-369-3p	Krtap3-2	98.9732
mmu-miR-369-3p	Uqcrb	98.9671
mmu-miR-369-3p	Calb1	98.9604
mmu-miR-369-3p	Mob3b	98.9548
mmu-miR-369-3p	En1	98.9433
mmu-miR-369-3p	Psg29	98.9423
mmu-miR-369-3p	Eps8	98.9403
mmu-miR-369-3p	9630033F20Rik	98.9379
mmu-miR-369-3p	Dnajc3	98.9107
mmu-miR-369-3p	Slc44a5	98.9081
mmu-miR-369-3p	Fam122b	98.9002
mmu-miR-369-3p	Abra	98.8974
mmu-miR-369-3p	Hoxc6	98.8935
mmu-miR-369-3p	Rab1	98.8727
mmu-miR-369-3p	Dpp9	98.8726
mmu-miR-369-3p	Gnat3	98.8581
mmu-miR-369-3p	Man2a2	98.8471
mmu-miR-369-3p	Gtpbp10	98.8388
mmu-miR-369-3p	Stard13	98.8277
mmu-miR-369-3p	A630001G21Rik	98.8092
mmu-miR-369-3p	Rgs14	98.8086
mmu-miR-369-3p	Lmo3	98.8086
mmu-miR-369-3p	Il6	98.8029
mmu-miR-369-3p	Gpr119	98.7427
mmu-miR-369-3p	Cyp2c65	98.7137
mmu-miR-369-3p	Rbms3	98.7134
mmu-miR-369-3p	Abca8b	98.706
mmu-miR-369-3p	Cbx5	98.6978
mmu-miR-369-3p	Homer2	98.6902
mmu-miR-369-3p	Elf1	98.6891
mmu-miR-369-3p	Napepld	98.6874
mmu-miR-369-3p	Faf2	98.661
mmu-miR-369-3p	Dzip1l	98.6375
mmu-miR-369-3p	Ppid	98.6374
mmu-miR-369-3p	Dspp	98.6361
mmu-miR-369-3p	Hsd17b1	98.6286
mmu-miR-369-3p	Dok7	98.6061
mmu-miR-369-3p	Zfp36l2	98.6054
mmu-miR-369-3p	Uchl4	98.5936
mmu-miR-369-3p	Gm5444	98.5796
mmu-miR-369-3p	Rab19	98.566
mmu-miR-369-3p	Ikzf4	98.5641
mmu-miR-369-3p	Lrriq3	98.5495
mmu-miR-369-3p	C330018D20Rik	98.5469
mmu-miR-369-3p	Klhl2	98.5444
mmu-miR-369-3p	Zbtb44	98.5322
mmu-miR-369-3p	Grxcr1	98.5302
mmu-miR-369-3p	Mpl	98.5002
mmu-miR-369-3p	Exoc4	98.4914
mmu-miR-369-3p	Mapkap1	98.4802
mmu-miR-369-3p	Skint11	98.4638
mmu-miR-369-3p	Sh3bgrl	98.4581
mmu-miR-369-3p	Klc1	98.4578
mmu-miR-369-3p	2900011O08Rik	98.4325
mmu-miR-369-3p	Gdap1	98.4316
mmu-miR-369-3p	Xcl1	98.3984
mmu-miR-369-3p	Csf1	98.3841
mmu-miR-369-3p	Zeb2	98.3546
mmu-miR-369-3p	1700006A11Rik	98.3519
mmu-miR-369-3p	Slc2a13	98.338
mmu-miR-369-3p	Aadacl3	98.3012
mmu-miR-369-3p	Heatr2	98.2984
mmu-miR-369-3p	Zdhhc20	98.2978
mmu-miR-369-3p	9630014M24Rik	98.296
mmu-miR-369-3p	AU019823	98.2948
mmu-miR-369-3p	Pex13	98.2906
mmu-miR-369-3p	AC161605.1	98.2898
mmu-miR-369-3p	Igfbp7	98.2891
mmu-miR-369-3p	9030224M15Rik	98.2674
mmu-miR-369-3p	Tnf	98.2555
mmu-miR-369-3p	Myo5c	98.2479
mmu-miR-369-3p	Hyal6	98.2454
mmu-miR-369-3p	Nop58	98.236
mmu-miR-369-3p	Gna14	98.2308
mmu-miR-369-3p	Srd5a1	98.2156
mmu-miR-369-3p	Neurod1	98.179
mmu-miR-369-3p	Nek1	98.173
mmu-miR-369-3p	Pcmtd2	98.1663
mmu-miR-369-3p	Acad9	98.1587
mmu-miR-369-3p	Ubap2l	98.1571
mmu-miR-369-3p	2310057M21Rik	98.1292
mmu-miR-369-3p	Cntnap5a	98.1289
mmu-miR-369-3p	Dtd1	98.1153
mmu-miR-369-3p	Rnf182	98.1123
mmu-miR-369-3p	Oma1	98.1032
mmu-miR-369-3p	Itsn1	98.1031
mmu-miR-369-3p	Ppp1r1c	98.0986
mmu-miR-369-3p	Slc1a3	98.0962
mmu-miR-369-3p	Vps29	98.095
mmu-miR-369-3p	Helb	98.094
mmu-miR-369-3p	Akap2	98.0905
mmu-miR-369-3p	Zdhhc5	98.0887
mmu-miR-369-3p	Zswim6	98.0592
mmu-miR-369-3p	Arhgap20	98.0578
mmu-miR-369-3p	Cdk1	98.0534
mmu-miR-369-3p	Stc2	98.0464
mmu-miR-369-3p	Kctd4	98.0341
mmu-miR-369-3p	A530099J19Rik	98.0252
mmu-miR-369-3p	1110032A04Rik	98.0246
mmu-miR-369-3p	Ppil4	98.0197
mmu-miR-369-3p	Gm9776	98.0169
mmu-miR-369-3p	Caskin1	98.0165
mmu-miR-369-3p	Hoxa10	98.0152
mmu-miR-369-3p	Rassf6	97.9981
mmu-miR-369-3p	Zfp329	97.9961
mmu-miR-369-3p	Zfp322a	97.9911
mmu-miR-369-3p	Dpp10	97.9621
mmu-miR-369-3p	Lrrtm2	97.956
mmu-miR-369-3p	Klhdc10	97.9513
mmu-miR-369-3p	Commd7	97.943
mmu-miR-369-3p	Htr1f	97.941
mmu-miR-369-3p	Dhx38	97.935
mmu-miR-369-3p	Ctsg	97.9295
mmu-miR-369-3p	Ccdc113	97.9237
mmu-miR-369-3p	Peg10	97.9219
mmu-miR-369-3p	Brd2	97.9191
mmu-miR-369-3p	Mtcp1	97.9113
mmu-miR-369-3p	Tmem47	97.9071
mmu-miR-369-3p	Nhp2l1	97.8983
mmu-miR-369-3p	Gsk3b	97.8952
mmu-miR-369-3p	Pcdhb16	97.8951
mmu-miR-369-3p	Dhdh	97.8907
mmu-miR-369-3p	Ermp1	97.8826
mmu-miR-369-3p	Dhtkd1	97.8824
mmu-miR-369-3p	Gm10545	97.8818
mmu-miR-369-3p	Ddhd1	97.8794
mmu-miR-369-3p	Spag7	97.8784
mmu-miR-369-3p	Etaa1	97.8628
mmu-miR-369-3p	A930038C07Rik	97.8605
mmu-miR-369-3p	Zic1	97.8564
mmu-miR-369-3p	Dcun1d1	97.8201
mmu-miR-369-3p	Cntnap3	97.8132
mmu-miR-369-3p	P2ry14	97.8109
mmu-miR-369-3p	Vegfc	97.8082
mmu-miR-369-3p	Serpine3	97.8055
mmu-miR-369-3p	Nucb1	97.7972
mmu-miR-369-3p	Wfdc15a	97.7883
mmu-miR-369-3p	Slco2a1	97.7864
mmu-miR-369-3p	Slc6a20b	97.7758
mmu-miR-369-3p	Samsn1	97.7659
mmu-miR-369-3p	Sdr9c7	97.7651
mmu-miR-369-3p	Cbwd1	97.7611
mmu-miR-369-3p	2410076I21Rik	97.7608
mmu-miR-369-3p	Hyal3	97.7472
mmu-miR-369-3p	Wdr89	97.7448
mmu-miR-369-3p	Ccin	97.7333
mmu-miR-369-3p	Hspa4	97.7315
mmu-miR-369-3p	Nup153	97.7263
mmu-miR-369-3p	Lig4	97.7258
mmu-miR-369-3p	Nfix	97.7252
mmu-miR-369-3p	Olfr921	97.719
mmu-miR-369-3p	Fgf16	97.718
mmu-miR-369-3p	Ehf	97.7167
mmu-miR-369-3p	Tdgf1	97.7139
mmu-miR-369-3p	Scrt2	97.7116
mmu-miR-369-3p	Ireb2	97.7046
mmu-miR-369-3p	Ankdd1b	97.6979
mmu-miR-369-3p	Rnf141	97.6938
mmu-miR-369-3p	Ebf1	97.6814
mmu-miR-369-3p	Tubb5	97.6695
mmu-miR-369-3p	Tacc1	97.6499
mmu-miR-369-3p	Esrrg	97.6491
mmu-miR-369-3p	Notch3	97.6391
mmu-miR-369-3p	Mef2a	97.6382
mmu-miR-369-3p	Rsad1	97.6336
mmu-miR-369-3p	BC034902	97.6197
mmu-miR-369-3p	Dmtf1	97.6068
mmu-miR-369-3p	Gpr128	97.5964
mmu-miR-369-3p	Cfhr2	97.5937
mmu-miR-369-3p	4922501C03Rik	97.5883
mmu-miR-369-3p	Gm1568	97.5773
mmu-miR-369-3p	Pabpc4l	97.5742
mmu-miR-369-3p	Clca5	97.5699
mmu-miR-369-3p	Iqch	97.5698
mmu-miR-369-3p	Arl5b	97.5616
mmu-miR-369-3p	Dgkk	97.5513
mmu-miR-369-3p	Prex2	97.5466
mmu-miR-369-3p	Gabpb1	97.513
mmu-miR-369-3p	1700065D16Rik	97.5104
mmu-miR-369-3p	Adam12	97.5004
mmu-miR-369-3p	Hoxd13	97.5
mmu-miR-369-3p	Kcnq5	97.488
mmu-miR-369-3p	Itgb2	97.4647
mmu-miR-369-3p	Nrn1	97.4583
mmu-miR-369-3p	Kdsr	97.4564
mmu-miR-369-3p	Pex1	97.4426
mmu-miR-369-3p	Trappc8	97.4236
mmu-miR-369-3p	Prex1	97.4156
mmu-miR-369-3p	Gm17688	97.4112
mmu-miR-369-3p	Ctif	97.4033
mmu-miR-369-3p	Vmn1r185	97.3986
mmu-miR-369-3p	Irak1bp1	97.3897
mmu-miR-369-3p	Zfp583	97.384
mmu-miR-369-3p	Eya1	97.3839
mmu-miR-369-3p	Uchl3	97.3806
mmu-miR-369-3p	Cerkl	97.3761
mmu-miR-369-3p	Cyp2a4	97.3589
mmu-miR-369-3p	Zfp185	97.3081
mmu-miR-369-3p	Gabra1	97.2966
mmu-miR-369-3p	Vsnl1	97.2951
mmu-miR-369-3p	Zfp280c	97.2906
mmu-miR-369-3p	Nkiras2	97.2754
mmu-miR-369-3p	Purb	97.2691
mmu-miR-369-3p	Krtap20-2	97.2587
mmu-miR-369-3p	Thsd7a	97.2563
mmu-miR-369-3p	Glb1l	97.2385
mmu-miR-369-3p	Ttyh1	97.2355
mmu-miR-369-3p	Ccl2	97.2319
mmu-miR-369-3p	Cdk16	97.2283
mmu-miR-369-3p	Lca5	97.2274
mmu-miR-369-3p	Sult2a6	97.2217
mmu-miR-369-3p	Sec24a	97.2216
mmu-miR-369-3p	Kcnh1	97.2192
mmu-miR-369-3p	Ccdc88a	97.2122
mmu-miR-369-3p	Cfh	97.1821
mmu-miR-369-3p	Slitrk1	97.1681
mmu-miR-369-3p	Ctdspl	97.1662
mmu-miR-369-3p	Zfp516	97.1611
mmu-miR-369-3p	Pum1	97.147
mmu-miR-369-3p	Rag1	97.1419
mmu-miR-369-3p	Scn9a	97.1073
mmu-miR-369-3p	Muc20	97.0965
mmu-miR-369-3p	Pappa	97.0759
mmu-miR-369-3p	Wdr72	97.0704
mmu-miR-369-3p	Dip2b	97.0583
mmu-miR-369-3p	Macc1	97.0536
mmu-miR-369-3p	Chl1	97.0484
mmu-miR-369-3p	Mef2d	97.0476
mmu-miR-369-3p	Bicd2	97.0324
mmu-miR-369-3p	Dna2	97.0278
mmu-miR-369-3p	Fam78b	97.0235
mmu-miR-369-3p	Vmn2r37	97.022
mmu-miR-369-3p	Tmed4	97.0168
mmu-miR-369-3p	Sorbs2	97.0068
mmu-miR-369-3p	Fancb	97.0064
mmu-miR-369-3p	Txnl1	97.0063
mmu-miR-369-3p	Ptp4a3	97.0051
mmu-miR-369-3p	Nrip3	97.0039
mmu-miR-369-3p	Chrnb3	96.996
mmu-miR-369-3p	Mal	96.9958
mmu-miR-369-3p	Tcf4	96.9953
mmu-miR-369-3p	Lrch1	96.9924
mmu-miR-369-3p	Cwf19l2	96.981
mmu-miR-369-3p	Adamts5	96.9799
mmu-miR-369-3p	Nipal2	96.9727
mmu-miR-369-3p	Rab3c	96.9573
mmu-miR-369-3p	Mfsd8	96.9547
mmu-miR-369-3p	Cebpb	96.9505
mmu-miR-369-3p	3830406C13Rik	96.9482
mmu-miR-369-3p	Rab10	96.9455
mmu-miR-369-3p	Kbtbd11	96.9416
mmu-miR-369-3p	Nlrp12	96.9104
mmu-miR-369-3p	Amacr	96.8984
mmu-miR-369-3p	Dhx57	96.8916
mmu-miR-369-3p	Mcee	96.8791
mmu-miR-369-3p	Gcnt4	96.853
mmu-miR-369-3p	Spin4	96.8331
mmu-miR-369-3p	2010002M12Rik	96.8326
mmu-miR-369-3p	Eltd1	96.8299
mmu-miR-369-3p	Gimap8	96.8287
mmu-miR-369-3p	Ntrk2	96.8283
mmu-miR-369-3p	Kansl1l	96.8209
mmu-miR-369-3p	Dus3l	96.819
mmu-miR-369-3p	Tecrl	96.818
mmu-miR-369-3p	Lsamp	96.8144
mmu-miR-369-3p	Plcb1	96.7948
mmu-miR-369-3p	Uhrf1bp1l	96.7858
mmu-miR-369-3p	Ccdc148	96.7627
mmu-miR-369-3p	Wnt9a	96.7575
mmu-miR-369-3p	Igj	96.7471
mmu-miR-369-3p	Gpr65	96.7408
mmu-miR-369-3p	Mmd	96.7387
mmu-miR-369-3p	Sspn	96.7383
mmu-miR-369-3p	Tnfrsf21	96.7354
mmu-miR-369-3p	Slc15a5	96.7187
mmu-miR-369-3p	Clec2e	96.714
mmu-miR-369-3p	Actn1	96.6973
mmu-miR-369-3p	Jrkl	96.6931
mmu-miR-369-3p	Limch1	96.686
mmu-miR-369-3p	Plagl2	96.682
mmu-miR-369-3p	Bri3	96.6632
mmu-miR-369-3p	Rbms1	96.6541
mmu-miR-369-3p	Krit1	96.653
mmu-miR-369-3p	Rgs18	96.646
mmu-miR-369-3p	Lce1g	96.641
mmu-miR-369-3p	1810063B05Rik	96.6397
mmu-miR-369-3p	Ssxb10	96.6357
mmu-miR-369-3p	Tmem169	96.6237
mmu-miR-369-3p	Prok2	96.6172
mmu-miR-369-3p	2310057N15Rik	96.5611
mmu-miR-369-3p	Ppp1r15a	96.5558
mmu-miR-369-3p	Golim4	96.5398
mmu-miR-369-3p	Atoh1	96.5395
mmu-miR-369-3p	Bmp15	96.5245
mmu-miR-369-3p	Iqsec2	96.5191
mmu-miR-369-3p	Adcy1	96.5086
mmu-miR-369-3p	Rgs9bp	96.508
mmu-miR-369-3p	Sdpr	96.5053
mmu-miR-369-3p	Klf6	96.5049
mmu-miR-369-3p	Ythdc2	96.4902
mmu-miR-369-3p	Wfdc9	96.4856
mmu-miR-369-3p	Srrm4	96.484
mmu-miR-369-3p	Lmo2	96.483
mmu-miR-369-3p	Cog7	96.4803
mmu-miR-369-3p	Dnajc22	96.4787
mmu-miR-369-3p	Ppfia2	96.4787
mmu-miR-369-3p	Cmya5	96.4657
mmu-miR-369-3p	Zic5	96.4455
mmu-miR-369-3p	Zfp91	96.4325
mmu-miR-369-3p	Tspan6	96.4311
mmu-miR-369-3p	Lin9	96.4299
mmu-miR-369-3p	Rnpc3	96.4299
mmu-miR-369-3p	Carf	96.4049
mmu-miR-369-3p	Prkg2	96.4048
mmu-miR-369-3p	Galnt13	96.3874
mmu-miR-369-3p	3830408C21Rik	96.3728
mmu-miR-369-3p	Cggbp1	96.3582
mmu-miR-369-3p	Rsbn1l	96.3521
mmu-miR-369-3p	Ssbp3	96.3446
mmu-miR-369-3p	Rerg	96.3354
mmu-miR-369-3p	Rps6ka3	96.3324
mmu-miR-369-3p	Gm6377	96.3233
mmu-miR-369-3p	Spop	96.3195
mmu-miR-369-3p	Gm8975	96.3
mmu-miR-369-3p	Tgif2lx1	96.2902
mmu-miR-369-3p	Tmtc2	96.2898
mmu-miR-369-3p	Pde6d	96.2795
mmu-miR-369-3p	Tnpo2	96.2786
mmu-miR-369-3p	Dnajb12	96.2779
mmu-miR-369-3p	Rheb	96.2606
mmu-miR-369-3p	Pcdhb19	96.2539
mmu-miR-369-3p	Zfp715	96.2532
mmu-miR-369-3p	Tuba3a	96.2509
mmu-miR-369-3p	Armcx5	96.2505
mmu-miR-369-3p	Slc39a12	96.2491
mmu-miR-369-3p	Camk4	96.2439
mmu-miR-369-3p	Slc4a7	96.235
mmu-miR-369-3p	Gpr22	96.2298
mmu-miR-369-3p	Med15	96.2219
mmu-miR-369-3p	Fgf13	96.2183
mmu-miR-369-3p	Slc25a16	96.2179
mmu-miR-369-3p	Lrrc58	96.2034
mmu-miR-369-3p	Fuca2	96.1987
mmu-miR-369-3p	Dst	96.1736
mmu-miR-369-3p	Klhl4	96.1668
mmu-miR-369-3p	Olfr1033	96.1624
mmu-miR-369-3p	Aida	96.1526
mmu-miR-369-3p	Nln	96.1462
mmu-miR-369-3p	Cep135	96.1437
mmu-miR-369-3p	Celf1	96.1385
mmu-miR-369-3p	Akt1	96.1304
mmu-miR-369-3p	Rp2h	96.1285
mmu-miR-369-3p	Sim1	96.1048
mmu-miR-369-3p	Wnt3	96.0878
mmu-miR-369-3p	Slc16a7	96.0751
mmu-miR-369-3p	Nbeal1	96.0604
mmu-miR-369-3p	Ccnc	96.0591
mmu-miR-369-3p	Actr10	96.0315
mmu-miR-369-3p	Nfat5	96.0294
mmu-miR-369-3p	Plscr2	96.0243
mmu-miR-369-3p	Zcchc8	96.018
mmu-miR-369-3p	Aim2	96.0086
mmu-miR-369-3p	Gbp10	96.0064
mmu-miR-369-3p	Gbp6	96.0064
mmu-miR-369-3p	Hs3st3b1	95.9929
mmu-miR-369-3p	Emr1	95.9905
mmu-miR-369-3p	Hdgfrp3	95.9848
mmu-miR-369-3p	Gsdma	95.9753
mmu-miR-369-3p	Slain2	95.9707
mmu-miR-369-3p	Gulp1	95.9622
mmu-miR-369-3p	L3mbtl3	95.962
mmu-miR-369-3p	Atp1a1	95.9517
mmu-miR-369-3p	Rsu1	95.9402
mmu-miR-369-3p	Zfp68	95.9372
mmu-miR-369-3p	Wrn	95.9321
mmu-miR-369-3p	Rnf168	95.9274
mmu-miR-369-3p	Smyd3	95.9271
mmu-miR-369-3p	Robo1	95.9202
mmu-miR-369-3p	Il1r1	95.9195
mmu-miR-369-3p	Sult1d1	95.9167
mmu-miR-369-3p	Ptprg	95.9126
mmu-miR-369-3p	Gpr165	95.9018
mmu-miR-369-3p	Zc4h2	95.9002
mmu-miR-369-3p	Egfr	95.8989
mmu-miR-369-3p	Atp10a	95.896
mmu-miR-369-3p	Pphln1	95.8946
mmu-miR-369-3p	B4galt6	95.891
mmu-miR-369-3p	C3ar1	95.877
mmu-miR-369-3p	Fgfr1op	95.8749
mmu-miR-369-3p	2610001J05Rik	95.8659
mmu-miR-369-3p	Htr2a	95.8625
mmu-miR-369-3p	Rnf170	95.8515
mmu-miR-369-3p	Ifrd1	95.8484
mmu-miR-369-3p	Sdcbp	95.8442
mmu-miR-369-3p	Tspan2	95.8417
mmu-miR-369-3p	Grpel2	95.8321
mmu-miR-369-3p	Edil3	95.8268
mmu-miR-369-3p	Cfhr1	95.812
mmu-miR-369-3p	Pappa2	95.8022
mmu-miR-369-3p	Diexf	95.7959
mmu-miR-369-3p	Mtf1	95.7921
mmu-miR-369-3p	Agfg2	95.7869
mmu-miR-369-3p	Plat	95.7825
mmu-miR-369-3p	Gm7714	95.7792
mmu-miR-369-3p	4632404H12Rik	95.7743
mmu-miR-369-3p	B3galt1	95.753
mmu-miR-369-3p	Adrb3	95.7509
mmu-miR-369-3p	Hoxb5	95.7503
mmu-miR-369-3p	Polk	95.7454
mmu-miR-369-3p	Nckap5	95.7388
mmu-miR-369-3p	Efnb2	95.7363
mmu-miR-369-3p	Tmbim4	95.7197
mmu-miR-369-3p	Gm9817	95.6888
mmu-miR-369-3p	Sema3d	95.6856
mmu-miR-369-3p	Wdr26	95.6739
mmu-miR-369-3p	Racgap1	95.656
mmu-miR-369-3p	Tmed8	95.653
mmu-miR-369-3p	Trpc7	95.642
mmu-miR-369-3p	Timp2	95.6191
mmu-miR-369-3p	Trim71	95.609
mmu-miR-369-3p	Mcart6	95.5962
mmu-miR-369-3p	Zkscan1	95.596
mmu-miR-369-3p	Bmper	95.5931
mmu-miR-369-3p	Slc1a2	95.5891
mmu-miR-369-3p	Srgn	95.581
mmu-miR-369-3p	Fam116a	95.5793
mmu-miR-369-3p	Whsc1l1	95.5653
mmu-miR-369-3p	Epha3	95.563
mmu-miR-369-3p	Myt1	95.5524
mmu-miR-369-3p	Uso1	95.5354
mmu-miR-369-3p	Slc39a10	95.5346
mmu-miR-369-3p	Cep290	95.5255
mmu-miR-369-3p	Rab27b	95.5232
mmu-miR-369-3p	C230096C10Rik	95.5187
mmu-miR-369-3p	Nxf3	95.516
mmu-miR-369-3p	Veph1	95.5125
mmu-miR-369-3p	Iffo2	95.5124
mmu-miR-369-3p	Pdzrn3	95.501
mmu-miR-369-3p	Cand1	95.4943
mmu-miR-369-3p	Prim1	95.4929
mmu-miR-369-3p	Nt5dc1	95.4759
mmu-miR-369-3p	C80913	95.4752
mmu-miR-369-3p	Trove2	95.465
mmu-miR-369-3p	Kcnc2	95.4636
mmu-miR-369-3p	Evi2b	95.4422
mmu-miR-369-3p	Tmed5	95.4376
mmu-miR-369-3p	Cacnb4	95.435
mmu-miR-369-3p	Brd8	95.4241
mmu-miR-369-3p	Mcf2l	95.419
mmu-miR-369-3p	Osbpl11	95.4172
mmu-miR-369-3p	Usp8	95.4067
mmu-miR-369-3p	Gm1553	95.3714
mmu-miR-369-3p	Adhfe1	95.3559
mmu-miR-369-3p	Pcdhb18	95.3515
mmu-miR-369-3p	2410131K14Rik	95.3349
mmu-miR-369-3p	Dlx1	95.3292
mmu-miR-369-3p	Slc41a2	95.3121
mmu-miR-369-3p	Gm14862	95.3068
mmu-miR-369-3p	A1cf	95.2976
mmu-miR-369-3p	Fbxl21	95.2809
mmu-miR-369-3p	Rbm41	95.2683
mmu-miR-369-3p	Setx	95.2581
mmu-miR-369-3p	Wwc2	95.2577
mmu-miR-369-3p	Ccdc132	95.2516
mmu-miR-369-3p	Dapk2	95.2434
mmu-miR-369-3p	Gpc5	95.2302
mmu-miR-369-3p	Slit2	95.2286
mmu-miR-369-3p	Mtap2	95.2281
mmu-miR-369-3p	Trdmt1	95.2244
mmu-miR-369-3p	Tti2	95.1928
mmu-miR-369-3p	Zfp712	95.1855
mmu-miR-369-3p	Tle4	95.1749
mmu-miR-369-3p	Rab14	95.1486
mmu-miR-369-3p	Tmem56	95.147
mmu-miR-369-3p	Unc5d	95.1397
mmu-miR-369-3p	Agmo	95.1366
mmu-miR-369-3p	Ptger4	95.134
mmu-miR-369-3p	Sycp1	95.1189
mmu-miR-369-3p	Sult2a2	95.1138
mmu-miR-369-3p	Sult2a5	95.1138
mmu-miR-369-3p	Snx27	95.1124
mmu-miR-369-3p	Ccpg1	95.1066
mmu-miR-369-3p	Tbc1d24	95.1043
mmu-miR-369-3p	Lama3	95.0943
mmu-miR-369-3p	A630095E13Rik	95.0933
mmu-miR-369-3p	Ficd	95.092
mmu-miR-369-3p	Usp30	95.0871
mmu-miR-369-3p	Nedd4l	95.0864
mmu-miR-369-3p	Chic2	95.0778
mmu-miR-369-3p	Lrrfip1	95.071
mmu-miR-369-3p	Htr2c	95.0448
mmu-miR-369-3p	Rgs7bp	95.0412
mmu-miR-369-3p	Vipr2	95.0309
mmu-miR-369-3p	Krr1	95.0148
mmu-miR-369-3p	Adrbk2	95.0053
mmu-miR-369-3p	4930521A18Rik	95.0051
mmu-miR-369-3p	Tnfrsf13c	94.9982
mmu-miR-369-3p	Slc8a2	94.9896
mmu-miR-369-3p	Immp2l	94.9835
mmu-miR-369-3p	Heg1	94.9785
mmu-miR-369-3p	Cdyl	94.9763
mmu-miR-369-3p	Lrrc36	94.9762
mmu-miR-369-3p	Hbp1	94.9746
mmu-miR-369-3p	Opcml	94.9381
mmu-miR-369-3p	Mib1	94.9334
mmu-miR-369-3p	Arhgef1	94.9205
mmu-miR-369-3p	Iscu	94.9171
mmu-miR-369-3p	Mprip	94.9148
mmu-miR-369-3p	Vapb	94.9016
mmu-miR-369-3p	Gbp9	94.8794
mmu-miR-369-3p	Fsd1l	94.8777
mmu-miR-369-3p	Gm13199	94.8725
mmu-miR-369-3p	Apobec3	94.868
mmu-miR-369-3p	Gm410	94.8655
mmu-miR-369-3p	Rrm2b	94.8587
mmu-miR-369-3p	Ccnd2	94.8503
mmu-miR-369-3p	Rps6ka6	94.8459
mmu-miR-369-3p	Cdyl2	94.8417
mmu-miR-369-3p	Slc5a7	94.8391
mmu-miR-369-3p	Raver1	94.8312
mmu-miR-369-3p	Stap1	94.8264
mmu-miR-369-3p	Col8a1	94.8122
mmu-miR-369-3p	Dusp10	94.8076
mmu-miR-369-3p	Bbx	94.7882
mmu-miR-369-3p	Slc7a9	94.7878
mmu-miR-369-3p	Tor1aip2	94.7811
mmu-miR-369-3p	Extl3	94.7804
mmu-miR-369-3p	Brip1	94.7803
mmu-miR-369-3p	Muc15	94.7483
mmu-miR-369-3p	Lims1	94.7157
mmu-miR-369-3p	Utrn	94.7134
mmu-miR-369-3p	Vcpip1	94.7116
mmu-miR-369-3p	Hnmt	94.6918
mmu-miR-369-3p	Nr2e1	94.686
mmu-miR-369-3p	Lancl3	94.683
mmu-miR-369-3p	Ube2a	94.673
mmu-miR-369-3p	Stam	94.6669
mmu-miR-369-3p	Anln	94.6646
mmu-miR-369-3p	Pclo	94.6585
mmu-miR-369-3p	Sox9	94.6402
mmu-miR-369-3p	Cnn3	94.639
mmu-miR-369-3p	Ept1	94.6377
mmu-miR-369-3p	Heatr5a	94.6291
mmu-miR-369-3p	Celf4	94.6277
mmu-miR-369-3p	Rpa3	94.618
mmu-miR-369-3p	Mtap1b	94.6169
mmu-miR-369-3p	Gm10447	94.6132
mmu-miR-369-3p	Dcaf10	94.6094
mmu-miR-369-3p	Keg1	94.6079
mmu-miR-369-3p	Ppp1r3a	94.6073
mmu-miR-369-3p	Strn3	94.6068
mmu-miR-369-3p	Lass5	94.6043
mmu-miR-369-3p	Hecw2	94.6015
mmu-miR-369-3p	Ankrd32	94.5966
mmu-miR-369-3p	Krt222	94.594
mmu-miR-369-3p	Ncf1	94.5937
mmu-miR-369-3p	Rapgef2	94.5875
mmu-miR-369-3p	Sema3a	94.5758
mmu-miR-369-3p	Tpm3-rs7	94.5673
mmu-miR-369-3p	Lrrc39	94.5654
mmu-miR-369-3p	Calm1	94.5642
mmu-miR-369-3p	Hdx	94.5617
mmu-miR-369-3p	Olfr613	94.5608
mmu-miR-369-3p	Mapk4	94.5472
mmu-miR-369-3p	Rhbdl3	94.5388
mmu-miR-369-3p	BC006779	94.5369
mmu-miR-369-3p	C030046E11Rik	94.5294
mmu-miR-369-3p	Gm17509	94.5093
mmu-miR-369-3p	Erbb3	94.4989
mmu-miR-369-3p	Pign	94.4926
mmu-miR-369-3p	Drd1a	94.4913
mmu-miR-369-3p	Matn3	94.449
mmu-miR-369-3p	Mpped1	94.4437
mmu-miR-369-3p	Gpr149	94.4277
mmu-miR-369-3p	Rd3	94.4253
mmu-miR-369-3p	Arhgap15	94.4248
mmu-miR-369-3p	Per3	94.4076
mmu-miR-369-3p	Rab6a	94.4017
mmu-miR-369-3p	Pdk4	94.3984
mmu-miR-369-3p	Mbtd1	94.3963
mmu-miR-369-3p	Klhl31	94.3905
mmu-miR-369-3p	Wipf2	94.3843
mmu-miR-369-3p	Capza1	94.374
mmu-miR-369-3p	AI836003	94.3622
mmu-miR-369-3p	Robo2	94.3575
mmu-miR-369-3p	Zfp229	94.354
mmu-miR-369-3p	Myh10	94.3488
mmu-miR-369-3p	2610042L04Rik	94.3457
mmu-miR-369-3p	Prr16	94.3452
mmu-miR-369-3p	Lekr1	94.3376
mmu-miR-369-3p	Pik3c2a	94.3231
mmu-miR-369-3p	Agk	94.3122
mmu-miR-369-3p	Sv2b	94.3091
mmu-miR-369-3p	Egfl6	94.2959
mmu-miR-369-3p	Rprd2	94.2952
mmu-miR-369-3p	6030458C11Rik	94.2921
mmu-miR-369-3p	Pigy	94.2867
mmu-miR-369-3p	Glb1	94.2854
mmu-miR-369-3p	Tll1	94.2818
mmu-miR-369-3p	Tcp11l1	94.2806
mmu-miR-369-3p	Cpne3	94.2733
mmu-miR-369-3p	Tpp1	94.2422
mmu-miR-369-3p	Sf3a1	94.2374
mmu-miR-369-3p	Tmem30b	94.2315
mmu-miR-369-3p	Tnfrsf26	94.2237
mmu-miR-369-3p	Ccdc18	94.2197
mmu-miR-369-3p	Slc25a21	94.2181
mmu-miR-369-3p	Cd300a	94.2142
mmu-miR-369-3p	Sec63	94.2062
mmu-miR-369-3p	Pdgfra	94.1919
mmu-miR-369-3p	Pafah1b2	94.1882
mmu-miR-369-3p	Wsb1	94.1865
mmu-miR-369-3p	Fstl1	94.1845
mmu-miR-369-3p	Gm6588	94.1806
mmu-miR-369-3p	Bves	94.1785
mmu-miR-369-3p	Frs3	94.1759
mmu-miR-369-3p	9330159F19Rik	94.1624
mmu-miR-369-3p	Copb2	94.1622
mmu-miR-369-3p	5730590G19Rik	94.1496
mmu-miR-369-3p	Zranb1	94.1446
mmu-miR-369-3p	Mon2	94.1419
mmu-miR-369-3p	Pcdhac1	94.1407
mmu-miR-369-3p	Hook3	94.1262
mmu-miR-369-3p	Zfp426	94.0949
mmu-miR-369-3p	Eif2c3	94.0916
mmu-miR-369-3p	Trim6	94.0896
mmu-miR-369-3p	Tank	94.084
mmu-miR-369-3p	Akap6	94.0681
mmu-miR-369-3p	Rnls	94.0601
mmu-miR-369-3p	Pcdhb3	94.0571
mmu-miR-369-3p	Btf3l4	94.0448
mmu-miR-369-3p	Fhdc1	94.0377
mmu-miR-369-3p	Kcnj2	94.0298
mmu-miR-369-3p	Zfp493	94.0266
mmu-miR-369-3p	Vwc2l	94.0254
mmu-miR-369-3p	Dcbld2	94.0245
mmu-miR-369-3p	Cngb3	94.014
mmu-miR-369-3p	Hcn1	94.0104
mmu-miR-369-3p	Luc7l3	94.0099
mmu-miR-369-3p	Stat1	94.0098
mmu-miR-369-3p	St8sia4	94.0004
mmu-miR-369-3p	Mtap9	93.9982
mmu-miR-369-3p	Sprr2a1	93.997
mmu-miR-369-3p	Ceacam1	93.992
mmu-miR-369-3p	Ppm1l	93.9862
mmu-miR-369-3p	Ier3	93.9749
mmu-miR-369-3p	Cldn1	93.9454
mmu-miR-369-3p	Slc35a5	93.9445
mmu-miR-369-3p	Gm10619	93.9377
mmu-miR-369-3p	Gm5128	93.9311
mmu-miR-369-3p	Gm7903	93.9311
mmu-miR-369-3p	Scn2b	93.93
mmu-miR-369-3p	Azi2	93.9232
mmu-miR-369-3p	Tc2n	93.9164
mmu-miR-369-3p	Wfdc12	93.9157
mmu-miR-369-3p	Cplx3	93.905
mmu-miR-369-3p	Psmb9	93.9012
mmu-miR-369-3p	Hoxd8	93.8916
mmu-miR-369-3p	Cd274	93.8888
mmu-miR-369-3p	Gpatch2	93.876
mmu-miR-369-3p	Cdon	93.8722
mmu-miR-369-3p	Kcnmb2	93.8596
mmu-miR-369-3p	5330438I03Rik	93.8405
mmu-miR-369-3p	Cdh5	93.8386
mmu-miR-369-3p	Spred1	93.8204
mmu-miR-369-3p	Lancl1	93.8172
mmu-miR-369-3p	Chst3	93.8158
mmu-miR-369-3p	Tfb2m	93.8126
mmu-miR-369-3p	Gm5087	93.8088
mmu-miR-369-3p	Sult2a1	93.7955
mmu-miR-369-3p	F9	93.7921
mmu-miR-369-3p	Tnfsf11	93.7898
mmu-miR-369-3p	Mettl3	93.7807
mmu-miR-369-3p	Tshz1	93.7635
mmu-miR-369-3p	Pou3f2	93.7452
mmu-miR-369-3p	Gm815	93.7417
mmu-miR-369-3p	Rit2	93.7377
mmu-miR-369-3p	Rassf4	93.7304
mmu-miR-369-3p	Crk	93.7179
mmu-miR-369-3p	Herc2	93.7116
mmu-miR-369-3p	Prrc1	93.7113
mmu-miR-369-3p	Spice1	93.7081
mmu-miR-369-3p	Ythdf3	93.7065
mmu-miR-369-3p	Exd1	93.7055
mmu-miR-369-3p	Srsf5	93.6945
mmu-miR-369-3p	Pou2f1	93.672
mmu-miR-369-3p	Zfp192	93.664
mmu-miR-369-3p	B3galt2	93.6405
mmu-miR-369-3p	Nr2c1	93.6401
mmu-miR-369-3p	6330439K17Rik	93.6117
mmu-miR-369-3p	Arfgef2	93.6066
mmu-miR-369-3p	Tbc1d15	93.6027
mmu-miR-369-3p	Helq	93.6003
mmu-miR-369-3p	Dimt1	93.5996
mmu-miR-369-3p	Neto2	93.5867
mmu-miR-369-3p	Vipr1	93.5764
mmu-miR-369-3p	Gpr157	93.5573
mmu-miR-369-3p	Rab8b	93.553
mmu-miR-369-3p	Nhlrc2	93.5451
mmu-miR-369-3p	Msn	93.5377
mmu-miR-369-3p	Col5a2	93.5374
mmu-miR-369-3p	Lemd3	93.5298
mmu-miR-369-3p	Cask	93.5227
mmu-miR-369-3p	Tspan7	93.5083
mmu-miR-369-3p	Zfp652	93.5044
mmu-miR-369-3p	B230219D22Rik	93.5035
mmu-miR-369-3p	Elp4	93.4995
mmu-miR-369-3p	Bcl10	93.4835
mmu-miR-369-3p	Olfr1042	93.478
mmu-miR-369-3p	Pgrmc2	93.4703
mmu-miR-369-3p	Creb5	93.4681
mmu-miR-369-3p	Fam92a	93.4334
mmu-miR-369-3p	Cdc42bpg	93.4197
mmu-miR-369-3p	Ints6	93.4119
mmu-miR-369-3p	Malt1	93.4005
mmu-miR-369-3p	Kbtbd10	93.3937
mmu-miR-369-3p	Med13	93.3887
mmu-miR-369-3p	Ccdc85a	93.3691
mmu-miR-369-3p	Sorcs3	93.3561
mmu-miR-369-3p	Adat1	93.3439
mmu-miR-369-3p	Dram2	93.3424
mmu-miR-369-3p	Pabpc2	93.341
mmu-miR-369-3p	Cep76	93.3396
mmu-miR-369-3p	Elavl4	93.3211
mmu-miR-369-3p	Ergic2	93.3085
mmu-miR-369-3p	Six6	93.3077
mmu-miR-369-3p	Ghsr	93.2987
mmu-miR-369-3p	Tbccd1	93.297
mmu-miR-369-3p	Onecut1	93.2907
mmu-miR-369-3p	Zhx1	93.29
mmu-miR-369-3p	Atp6ap1	93.2852
mmu-miR-369-3p	Eif2s3y	93.2813
mmu-miR-369-3p	Strn	93.2679
mmu-miR-369-3p	Gm6505	93.2626
mmu-miR-369-3p	4930422G04Rik	93.2588
mmu-miR-369-3p	Tmco1	93.2518
mmu-miR-369-3p	Tyr	93.2502
mmu-miR-369-3p	Ppwd1	93.2272
mmu-miR-369-3p	Has3	93.225
mmu-miR-369-3p	Rab3gap2	93.2218
mmu-miR-369-3p	Ctnnd1	93.207
mmu-miR-369-3p	Rtn3	93.2046
mmu-miR-369-3p	Ubash3a	93.1969
mmu-miR-369-3p	Lrch2	93.1913
mmu-miR-369-3p	2510009E07Rik	93.1873
mmu-miR-369-3p	Pi15	93.1645
mmu-miR-369-3p	Clcn5	93.1634
mmu-miR-369-3p	Zfp655	93.1571
mmu-miR-369-3p	Nipsnap3b	93.1526
mmu-miR-369-3p	Spin1	93.147
mmu-miR-369-3p	Tgif2lx2	93.1431
mmu-miR-369-3p	Lrrtm3	93.1426
mmu-miR-369-3p	Zfp266	93.1311
mmu-miR-369-3p	Dio2	93.1296
mmu-miR-369-3p	Atp2b1	93.1248
mmu-miR-369-3p	Gm10696	93.1207
mmu-miR-369-3p	1700019D03Rik	93.1152
mmu-miR-369-3p	Erbb4	93.1134
mmu-miR-369-3p	Zfp706	93.081
mmu-miR-369-3p	Lactb2	93.0803
mmu-miR-369-3p	Zfp280d	93.0663
mmu-miR-369-3p	Ano5	93.0629
mmu-miR-369-3p	Slc22a30	93.0573
mmu-miR-369-3p	Prrxl1	93.0504
mmu-miR-369-3p	Raet1c	93.0496
mmu-miR-369-3p	Nras	93.0255
mmu-miR-369-3p	Sec23a	93.0238
mmu-miR-369-3p	Yipf4	93.0123
mmu-miR-369-3p	Cep97	92.9913
mmu-miR-369-3p	Olfr1270	92.9908
mmu-miR-369-3p	Slc39a8	92.9893
mmu-miR-369-3p	Olfr78	92.9848
mmu-miR-369-3p	Klhl7	92.9822
mmu-miR-369-3p	Ccdc129	92.9732
mmu-miR-369-3p	Fnip1	92.9705
mmu-miR-369-3p	Vta1	92.949
mmu-miR-369-3p	Irf2	92.945
mmu-miR-369-3p	Plcxd3	92.9415
mmu-miR-369-3p	Pgm1	92.9258
mmu-miR-369-3p	Spry1	92.91
mmu-miR-369-3p	A730037C10Rik	92.908
mmu-miR-369-3p	Gkn1	92.9061
mmu-miR-369-3p	Usp48	92.8925
mmu-miR-369-3p	AI848100	92.8866
mmu-miR-369-3p	2310008H09Rik	92.8848
mmu-miR-369-3p	Sos1	92.8795
mmu-miR-369-3p	Srcin1	92.8596
mmu-miR-369-3p	Bbox1	92.8546
mmu-miR-369-3p	Aff1	92.8473
mmu-miR-369-3p	Acvr1c	92.8428
mmu-miR-369-3p	1810011O10Rik	92.8417
mmu-miR-369-3p	Crim1	92.8154
mmu-miR-369-3p	Add3	92.8033
mmu-miR-369-3p	Cacna1e	92.7873
mmu-miR-369-3p	Themis	92.783
mmu-miR-369-3p	Kctd7	92.7727
mmu-miR-369-3p	Cdc27	92.7713
mmu-miR-369-3p	Car8	92.7689
mmu-miR-369-3p	Cep350	92.7685
mmu-miR-369-3p	Sp8	92.7647
mmu-miR-369-3p	Hr	92.7598
mmu-miR-369-3p	Pfkfb2	92.7443
mmu-miR-369-3p	Cdk17	92.744
mmu-miR-369-3p	Ogn	92.7204
mmu-miR-369-3p	Khdrbs2	92.7095
mmu-miR-369-3p	Rars2	92.6972
mmu-miR-369-3p	Dmxl1	92.6966
mmu-miR-369-3p	Pxk	92.6847
mmu-miR-369-3p	Runx1	92.6578
mmu-miR-369-3p	Commd1	92.6432
mmu-miR-369-3p	Nfib	92.6358
mmu-miR-369-3p	Rg9mtd2	92.6357
mmu-miR-369-3p	1190002N15Rik	92.6335
mmu-miR-369-3p	Gm13247	92.6272
mmu-miR-369-3p	Txlnb	92.6238
mmu-miR-369-3p	Hao1	92.6193
mmu-miR-369-3p	Cramp1l	92.6102
mmu-miR-369-3p	4930447C04Rik	92.61
mmu-miR-369-3p	Stk4	92.6076
mmu-miR-369-3p	Psd2	92.6045
mmu-miR-369-3p	Adra1b	92.6044
mmu-miR-369-3p	Sgcb	92.6017
mmu-miR-369-3p	Slc9a9	92.5968
mmu-miR-369-3p	Bmp5	92.5903
mmu-miR-369-3p	Tmem176b	92.5897
mmu-miR-369-3p	Fgf12	92.5798
mmu-miR-369-3p	Kcnj15	92.565
mmu-miR-369-3p	Casz1	92.5496
mmu-miR-369-3p	Rfk	92.543
mmu-miR-369-3p	Fam55c	92.5161
mmu-miR-369-3p	5830403L16Rik	92.507
mmu-miR-369-3p	Gm4070	92.474
mmu-miR-369-3p	Gvin1	92.474
mmu-miR-369-3p	Cstf2	92.4695
mmu-miR-369-3p	Zfp820	92.4678
mmu-miR-369-3p	Uba3	92.4556
mmu-miR-369-3p	Dnajb14	92.4481
mmu-miR-369-3p	Golga1	92.4346
mmu-miR-369-3p	Fam154b	92.4309
mmu-miR-369-3p	Edn2	92.4253
mmu-miR-369-3p	Ndnl2	92.4055
mmu-miR-369-3p	Wdr90	92.3987
mmu-miR-369-3p	Hspa4l	92.3871
mmu-miR-369-3p	Kctd19	92.3817
mmu-miR-369-3p	Fam46a	92.3748
mmu-miR-369-3p	Foxd2	92.3662
mmu-miR-369-3p	Slc18a2	92.3492
mmu-miR-369-3p	Rab11fip2	92.3403
mmu-miR-369-3p	Osbpl8	92.3353
mmu-miR-369-3p	Rs1	92.332
mmu-miR-369-3p	Zic3	92.3256
mmu-miR-369-3p	Sdhaf2	92.3233
mmu-miR-369-3p	Mtus1	92.3199
mmu-miR-369-3p	Ggps1	92.3168
mmu-miR-369-3p	Il6st	92.2954
mmu-miR-369-3p	Lilra5	92.2861
mmu-miR-369-3p	Myo3b	92.2834
mmu-miR-369-3p	Riok2	92.2733
mmu-miR-369-3p	4930473A06Rik	92.2668
mmu-miR-369-3p	Gm9945	92.2577
mmu-miR-369-3p	Rps6ka5	92.2455
mmu-miR-369-3p	Dnmt3a	92.2439
mmu-miR-369-3p	9230110C19Rik	92.237
mmu-miR-369-3p	Kcnb2	92.233
mmu-miR-369-3p	Fam188a	92.2322
mmu-miR-369-3p	Plaur	92.2257
mmu-miR-369-3p	Far1	92.2168
mmu-miR-369-3p	Mtx3	92.2166
mmu-miR-369-3p	Pdpk1	92.2152
mmu-miR-369-3p	Tmprss7	92.2004
mmu-miR-369-3p	Thoc2	92.1931
mmu-miR-369-3p	Fam63b	92.1929
mmu-miR-369-3p	Ttc21b	92.1926
mmu-miR-369-3p	Slit3	92.1813
mmu-miR-369-3p	Hist1h4j	92.1678
mmu-miR-369-3p	Nmur2	92.1663
mmu-miR-369-3p	Rnf2	92.1631
mmu-miR-369-3p	Arhgap26	92.1602
mmu-miR-369-3p	Sult2a4	92.1587
mmu-miR-369-3p	Cpeb3	92.1531
mmu-miR-369-3p	Uty	92.1509
mmu-miR-369-3p	Mkx	92.1404
mmu-miR-369-3p	Lypla1	92.1366
mmu-miR-369-3p	BC016579	92.1326
mmu-miR-369-3p	Abcc9	92.1236
mmu-miR-369-3p	Tgfbr3	92.1225
mmu-miR-369-3p	Evi2a	92.1146
mmu-miR-369-3p	Dcaf12l1	92.1081
mmu-miR-369-3p	Eml5	92.0947
mmu-miR-369-3p	9430031J16Rik	92.0824
mmu-miR-369-3p	5330437I02Rik	92.0796
mmu-miR-369-3p	Usp16	92.0762
mmu-miR-369-3p	Rhbdf2	92.0706
mmu-miR-369-3p	D4Bwg0951e	92.0671
mmu-miR-369-3p	Tmprss15	92.0456
mmu-miR-369-3p	Tat	92.0347
mmu-miR-369-3p	Nr4a2	92.034
mmu-miR-369-3p	Meox2	92.0207
mmu-miR-369-3p	Ctcf	92.0138
mmu-miR-369-3p	Chm	91.9964
mmu-miR-369-3p	Akap5	91.9952
mmu-miR-369-3p	Pde4dip	91.9855
mmu-miR-369-3p	Zfp872	91.9711
mmu-miR-369-3p	Lias	91.969
mmu-miR-369-3p	Lair1	91.9672
mmu-miR-369-3p	Gm9041	91.9621
mmu-miR-369-3p	Mfap3l	91.9386
mmu-miR-369-3p	Zfp597	91.9382
mmu-miR-369-3p	Krtap8-2	91.9356
mmu-miR-369-3p	4933421E11Rik	91.9275
mmu-miR-369-3p	Ing1	91.9129
mmu-miR-369-3p	Pramel3	91.8951
mmu-miR-369-3p	Tmeff2	91.8783
mmu-miR-369-3p	Mtmr2	91.8749
mmu-miR-369-3p	Gm15023	91.8682
mmu-miR-369-3p	AV320801	91.8682
mmu-miR-369-3p	Fbxo40	91.8539
mmu-miR-369-3p	Mpp7	91.8509
mmu-miR-369-3p	Snhg11	91.841
mmu-miR-369-3p	Mettl16	91.8394
mmu-miR-369-3p	Tbc1d14	91.8083
mmu-miR-369-3p	Qk	91.7949
mmu-miR-369-3p	Ski	91.7871
mmu-miR-369-3p	Rngtt	91.7853
mmu-miR-369-3p	Rasgrf1	91.7843
mmu-miR-369-3p	Ltn1	91.7827
mmu-miR-369-3p	Gcc1	91.7756
mmu-miR-369-3p	Fut9	91.771
mmu-miR-369-3p	Anks1b	91.7634
mmu-miR-369-3p	Ssh2	91.7582
mmu-miR-369-3p	Rdh13	91.7522
mmu-miR-369-3p	Cdc73	91.7508
mmu-miR-369-3p	6430704M03Rik	91.7406
mmu-miR-369-3p	Sult2a3	91.7398
mmu-miR-369-3p	Ankrd40	91.7365
mmu-miR-369-3p	Xpo7	91.7337
mmu-miR-369-3p	Tbx20	91.7327
mmu-miR-369-3p	Cald1	91.7103
mmu-miR-369-3p	Smtnl2	91.7099
mmu-miR-369-3p	Dlg5	91.7079
mmu-miR-369-3p	Hoxa3	91.6948
mmu-miR-369-3p	Dhx9	91.6944
mmu-miR-369-3p	Bhlhe41	91.692
mmu-miR-369-3p	Chrm2	91.6883
mmu-miR-369-3p	Supv3l1	91.6772
mmu-miR-369-3p	Cav2	91.674
mmu-miR-369-3p	Lats2	91.6608
mmu-miR-369-3p	AI607873	91.6445
mmu-miR-369-3p	Cnnm3	91.6439
mmu-miR-369-3p	Zfp617	91.6425
mmu-miR-369-3p	Smad6	91.6292
mmu-miR-369-3p	Tmx1	91.6263
mmu-miR-369-3p	Nell1	91.6258
mmu-miR-369-3p	Clec12a	91.621
mmu-miR-369-3p	Murc	91.6156
mmu-miR-369-3p	Arhgap31	91.613
mmu-miR-369-3p	Dnajb9	91.5981
mmu-miR-369-3p	Car13	91.5705
mmu-miR-369-3p	Sec23ip	91.5697
mmu-miR-369-3p	Fgd4	91.549
mmu-miR-369-3p	Phip	91.5438
mmu-miR-369-3p	Mapre2	91.5284
mmu-miR-369-3p	Gm7489	91.5217
mmu-miR-369-3p	Cd244	91.5176
mmu-miR-369-3p	Timp3	91.5101
mmu-miR-369-3p	Zfp191	91.4976
mmu-miR-369-3p	Mex3a	91.4893
mmu-miR-369-3p	Zfp319	91.4829
mmu-miR-369-3p	Dkk2	91.4679
mmu-miR-369-3p	Synj2bp	91.4479
mmu-miR-369-3p	Acin1	91.4361
mmu-miR-369-3p	4731417B20Rik	91.4357
mmu-miR-369-3p	Tox3	91.4237
mmu-miR-369-3p	Prdm1	91.4178
mmu-miR-369-3p	Bsdc1	91.4143
mmu-miR-369-3p	Mbd2	91.4111
mmu-miR-369-3p	Zadh2	91.4011
mmu-miR-369-3p	Cpox	91.398
mmu-miR-369-3p	Gm5127	91.3689
mmu-miR-369-3p	Fbxo42	91.3633
mmu-miR-369-3p	Plp1	91.3582
mmu-miR-369-3p	Slc10a2	91.3485
mmu-miR-369-3p	Fam179b	91.3482
mmu-miR-369-3p	Mal2	91.3356
mmu-miR-369-3p	Gm10300	91.3355
mmu-miR-369-3p	Smad7	91.3288
mmu-miR-369-3p	Lingo2	91.3228
mmu-miR-369-3p	Lin54	91.3001
mmu-miR-369-3p	Lrrn1	91.2989
mmu-miR-369-3p	Spred3	91.2925
mmu-miR-369-3p	5830433M19Rik	91.2874
mmu-miR-369-3p	Kdm6b	91.2678
mmu-miR-369-3p	Slc45a3	91.2614
mmu-miR-369-3p	Ncoa3	91.2525
mmu-miR-369-3p	Mdc1	91.2511
mmu-miR-369-3p	Bmpr1a	91.2494
mmu-miR-369-3p	Bche	91.2407
mmu-miR-369-3p	Eif4e3	91.2366
mmu-miR-369-3p	Gnaz	91.2341
mmu-miR-369-3p	Dgke	91.234
mmu-miR-369-3p	Lrrc40	91.2269
mmu-miR-369-3p	Sema3e	91.2191
mmu-miR-369-3p	Plxna4	91.1774
mmu-miR-369-3p	Spopl	91.1664
mmu-miR-369-3p	Tmem38b	91.1562
mmu-miR-369-3p	Bace1	91.1297
mmu-miR-369-3p	Narf	91.1167
mmu-miR-369-3p	Man1a2	91.1126
mmu-miR-369-3p	Syt4	91.0925
mmu-miR-369-3p	Xiap	91.0628
mmu-miR-369-3p	Gm4924	91.0587
mmu-miR-369-3p	Spag9	91.0564
mmu-miR-369-3p	Tmtc4	91.0513
mmu-miR-369-3p	Dcaf4	91.0496
mmu-miR-369-3p	Pcbd1	91.0474
mmu-miR-369-3p	Ebf3	91.0424
mmu-miR-369-3p	2810407C02Rik	91.0424
mmu-miR-369-3p	Hyal4	91.0412
mmu-miR-369-3p	Sdr16c6	91.0383
mmu-miR-369-3p	4933415A04Rik	91.0349
mmu-miR-369-3p	Acvr2a	91.0289
mmu-miR-369-3p	Sfrs18	91.0251
mmu-miR-369-3p	Zfp236	91.0184
mmu-miR-369-3p	Mbnl2	91.014
mmu-miR-369-3p	Ogfrl1	91.011
mmu-miR-369-3p	Ubxn2a	91.0085
mmu-miR-369-3p	Gfra2	90.9874
mmu-miR-369-3p	AW549877	90.9775
mmu-miR-369-3p	Zbtb6	90.9543
mmu-miR-369-3p	Tgfa	90.9461
mmu-miR-369-3p	Msx3	90.9435
mmu-miR-369-3p	Nufip2	90.9384
mmu-miR-369-3p	Vezf1	90.9382
mmu-miR-369-3p	Ikbip	90.9284
mmu-miR-369-3p	Eif2s2	90.9096
mmu-miR-369-3p	Cln8	90.9065
mmu-miR-369-3p	Syt2	90.9047
mmu-miR-369-3p	Pcmtd1	90.9013
mmu-miR-369-3p	Gm10295	90.9011
mmu-miR-369-3p	Sp3	90.8803
mmu-miR-369-3p	Gbx2	90.8766
mmu-miR-369-3p	4933439F18Rik	90.8638
mmu-miR-369-3p	Pard6b	90.8634
mmu-miR-369-3p	Asb7	90.8529
mmu-miR-369-3p	Adad1	90.8441
mmu-miR-369-3p	Obox5	90.8428
mmu-miR-369-3p	B430203G13Rik	90.8393
mmu-miR-369-3p	Chrdl2	90.8296
mmu-miR-369-3p	Dcbld1	90.8155
mmu-miR-369-3p	Zfp449	90.8148
mmu-miR-369-3p	Atxn7	90.807
mmu-miR-369-3p	Cmah	90.7861
mmu-miR-369-3p	Ap3d1	90.7757
mmu-miR-369-3p	Rgs17	90.7729
mmu-miR-369-3p	Taf2	90.7461
mmu-miR-369-3p	Herc6	90.7417
mmu-miR-369-3p	Ctps	90.7415
mmu-miR-369-3p	AC115763.1	90.7312
mmu-miR-369-3p	Srsf3	90.7256
mmu-miR-369-3p	Sp4	90.7196
mmu-miR-369-3p	Ncoa1	90.719
mmu-miR-369-3p	Nin	90.7164
mmu-miR-369-3p	Tom1l1	90.7048
mmu-miR-369-3p	Arl5a	90.7041
mmu-miR-369-3p	Gpd1l	90.7015
mmu-miR-369-3p	Sh3tc2	90.6999
mmu-miR-369-3p	Il22	90.6981
mmu-miR-369-3p	Doc2b	90.6889
mmu-miR-369-3p	Rhot1	90.6859
mmu-miR-369-3p	Bard1	90.6807
mmu-miR-369-3p	AI593442	90.6736
mmu-miR-369-3p	Cldn4	90.67
mmu-miR-369-3p	Sike1	90.6691
mmu-miR-369-3p	Chrng	90.6677
mmu-miR-369-3p	Slc5a8	90.6623
mmu-miR-369-3p	Fbxl3	90.6589
mmu-miR-369-3p	Aurkb	90.6581
mmu-miR-369-3p	Zbtb39	90.6414
mmu-miR-369-3p	Ppp2r3a	90.6377
mmu-miR-369-3p	Gm4884	90.6266
mmu-miR-369-3p	Adamts7	90.6028
mmu-miR-369-3p	Skint10	90.6024
mmu-miR-369-3p	Prpf40a	90.5901
mmu-miR-369-3p	A430107O13Rik	90.5704
mmu-miR-369-3p	Fgf20	90.5594
mmu-miR-369-3p	Dcaf17	90.5592
mmu-miR-369-3p	Asxl2	90.557
mmu-miR-369-3p	Ddx21	90.5397
mmu-miR-369-3p	Ddx50	90.5364
mmu-miR-369-3p	1810037I17Rik	90.5341
mmu-miR-369-3p	Catsperb	90.526
mmu-miR-369-3p	Mrpl50	90.5177
mmu-miR-369-3p	D3Ertd751e	90.5132
mmu-miR-369-3p	Ints12	90.5107
mmu-miR-369-3p	Unc93a	90.483
mmu-miR-369-3p	E230019M04Rik	90.4777
mmu-miR-369-3p	Pik3ca	90.4724
mmu-miR-369-3p	Zfp275	90.4722
mmu-miR-369-3p	Atp13a3	90.4671
mmu-miR-369-3p	Man1a	90.4659
mmu-miR-369-3p	Actn4	90.4561
mmu-miR-369-3p	Pdx1	90.4552
mmu-miR-369-3p	Mbtps2	90.4545
mmu-miR-369-3p	Stag1	90.4511
mmu-miR-369-3p	Foxn2	90.4414
mmu-miR-369-3p	Gm13251	90.4316
mmu-miR-369-3p	3632451O06Rik	90.4304
mmu-miR-369-3p	Adamts19	90.4223
mmu-miR-369-3p	Clip1	90.422
mmu-miR-369-3p	Fam184a	90.42
mmu-miR-369-3p	Abhd5	90.4134
mmu-miR-369-3p	2610029G23Rik	90.4087
mmu-miR-369-3p	Pkn2	90.3896
mmu-miR-369-3p	Grem2	90.3881
mmu-miR-369-3p	Arid4a	90.3851
mmu-miR-369-3p	Gabrg1	90.3846
mmu-miR-369-3p	Tmem209	90.3811
mmu-miR-369-3p	Gucy2f	90.3692
mmu-miR-369-3p	A930001N09Rik	90.3629
mmu-miR-369-3p	Kera	90.3585
mmu-miR-369-3p	Asxl3	90.3499
mmu-miR-369-3p	Rassf8	90.3452
mmu-miR-369-3p	Snca	90.3444
mmu-miR-369-3p	Yy2	90.3421
mmu-miR-369-3p	Lrrc8c	90.3379
mmu-miR-369-3p	Senp7	90.3365
mmu-miR-369-3p	Gpr101	90.3356
mmu-miR-369-3p	Whsc2	90.3289
mmu-miR-369-3p	Gm4345	90.3165
mmu-miR-369-3p	Pex5l	90.3148
mmu-miR-369-3p	Vip	90.3049
mmu-miR-369-3p	Gm4847	90.3044
mmu-miR-369-3p	Raet1d	90.2996
mmu-miR-369-3p	Atf6b	90.279
mmu-miR-369-3p	Hk2	90.2688
mmu-miR-369-3p	Pnrc1	90.2517
mmu-miR-369-3p	Kpna4	90.2492
mmu-miR-369-3p	H2-Ob	90.2361
mmu-miR-369-3p	Vma21	90.2348
mmu-miR-369-3p	Ppp1r16b	90.2315
mmu-miR-369-3p	Uprt	90.2036
mmu-miR-369-3p	Gucy1a2	90.203
mmu-miR-369-3p	Gm4871	90.1978
mmu-miR-369-3p	Rex2	90.1863
mmu-miR-369-3p	Zfp600	90.1863
mmu-miR-369-3p	Gm13242	90.1863
mmu-miR-369-3p	Snrnp48	90.186
mmu-miR-369-3p	Rala	90.1717
mmu-miR-369-3p	Klhl24	90.1612
mmu-miR-369-3p	Homer1	90.1527
mmu-miR-369-3p	Cldn8	90.1399
mmu-miR-369-3p	Fermt2	90.1339
mmu-miR-369-3p	Ap3m1	90.1151
mmu-miR-369-3p	Ednra	90.0978
mmu-miR-369-3p	Ncbp2	90.0955
mmu-miR-369-3p	Tmem108	90.0934
mmu-miR-369-3p	Fam169a	90.0903
mmu-miR-369-3p	Socs1	90.0776
mmu-miR-369-3p	Enpep	90.0753
mmu-miR-369-3p	Enam	90.0672
mmu-miR-369-3p	Zc3hav1l	90.0665
mmu-miR-369-3p	Lipo2	90.0661
mmu-miR-369-3p	Trp53inp1	90.045
mmu-miR-369-3p	Tmem132c	90.0442
mmu-miR-369-3p	Fchsd2	90.0429
mmu-miR-369-3p	N4bp2l2	90.0408
mmu-miR-369-3p	Prpf39	90.0404
mmu-miR-369-3p	Spata1	90.0299
mmu-miR-369-3p	Id4	90.0037
mmu-miR-369-3p	A830080D01Rik	90.0021
mmu-miR-369-3p	Gm14698	89.9989
mmu-miR-369-3p	Ces2b	89.9945
mmu-miR-369-3p	Zbtb26	89.9831
mmu-miR-369-3p	Cnot8	89.9732
mmu-miR-369-3p	Gfod2	89.9552
mmu-miR-369-3p	Gm9990	89.9445
mmu-miR-369-3p	Lnx1	89.9261
mmu-miR-369-3p	Ing5	89.9241
mmu-miR-369-3p	Slc6a1	89.9196
mmu-miR-369-3p	Trpa1	89.9177
mmu-miR-369-3p	Zfp111	89.9176
mmu-miR-369-3p	Brcc3	89.9055
mmu-miR-369-3p	Exoc5	89.9053
mmu-miR-369-3p	Hlf	89.8976
mmu-miR-369-3p	Tmprss13	89.8891
mmu-miR-369-3p	Kcnd2	89.889
mmu-miR-369-3p	Chka	89.8854
mmu-miR-369-3p	Adrbk1	89.8848
mmu-miR-369-3p	Klhdc1	89.8762
mmu-miR-369-3p	Mut	89.8682
mmu-miR-369-3p	Dtwd2	89.8532
mmu-miR-369-3p	Fam83c	89.8512
mmu-miR-369-3p	Fpgt	89.8422
mmu-miR-369-3p	Xpr1	89.835
mmu-miR-369-3p	Mynn	89.8243
mmu-miR-369-3p	Zfp60	89.8233
mmu-miR-369-3p	A630007B06Rik	89.8171
mmu-miR-369-3p	Fam196a	89.8154
mmu-miR-369-3p	Oxsm	89.8058
mmu-miR-369-3p	Ugt8a	89.794
mmu-miR-369-3p	Rassf8	89.7865
mmu-miR-369-3p	Zzz3	89.7742
mmu-miR-369-3p	Hoxa11	89.7481
mmu-miR-369-3p	Zfyve16	89.7467
mmu-miR-369-3p	Dek	89.7429
mmu-miR-369-3p	Cd2ap	89.7264
mmu-miR-369-3p	Sod2	89.7227
mmu-miR-369-3p	Mblac2	89.7105
mmu-miR-369-3p	Nup93	89.7104
mmu-miR-369-3p	Golph3	89.7038
mmu-miR-369-3p	Bend3	89.6842
mmu-miR-369-3p	4933402E13Rik	89.6789
mmu-miR-369-3p	Il12a	89.6679
mmu-miR-369-3p	Iltifb	89.6632
mmu-miR-369-3p	Magt1	89.6532
mmu-miR-369-3p	Gdf6	89.6488
mmu-miR-369-3p	Cd47	89.643
mmu-miR-369-3p	Zfp423	89.6333
mmu-miR-369-3p	Sec13	89.6007
mmu-miR-369-3p	Slc5a12	89.5804
mmu-miR-369-3p	Pura	89.5681
mmu-miR-369-3p	Ss18	89.5579
mmu-miR-369-3p	Thbs4	89.5541
mmu-miR-369-3p	Gm15409	89.5541
mmu-miR-369-3p	Mcf2	89.5419
mmu-miR-369-3p	Papd4	89.5361
mmu-miR-369-3p	Usp39	89.5347
mmu-miR-369-3p	Mpdz	89.5334
mmu-miR-369-3p	Ppapdc1b	89.523
mmu-miR-369-3p	Ube4b	89.4847
mmu-miR-369-3p	D630037F22Rik	89.4789
mmu-miR-369-3p	Myo9a	89.4659
mmu-miR-369-3p	Kif21a	89.4658
mmu-miR-369-3p	Taf3	89.4609
mmu-miR-369-3p	Acyp2	89.4573
mmu-miR-369-3p	Cdk14	89.4564
mmu-miR-369-3p	Eif5a2	89.4462
mmu-miR-369-3p	Chrna1	89.4456
mmu-miR-369-3p	Fli1	89.4382
mmu-miR-369-3p	Lin7b	89.4255
mmu-miR-369-3p	Sox7	89.4213
mmu-miR-369-3p	Tnfaip8l3	89.4198
mmu-miR-369-3p	Pds5b	89.4141
mmu-miR-369-3p	BC021891	89.4026
mmu-miR-369-3p	Zfp870	89.4016
mmu-miR-369-3p	Rab7	89.397
mmu-miR-369-3p	Gfod1	89.3954
mmu-miR-369-3p	Pou3f1	89.3517
mmu-miR-369-3p	Ttll7	89.3499
mmu-miR-369-3p	Atf7ip2	89.3478
mmu-miR-369-3p	Scai	89.3469
mmu-miR-369-3p	Gdf3	89.3297
mmu-miR-369-3p	Gbp7	89.3254
mmu-miR-369-3p	Phf20l1	89.3211
mmu-miR-369-3p	Itgam	89.3079
mmu-miR-369-3p	Mnat1	89.2956
mmu-miR-369-3p	Antxr2	89.285
mmu-miR-369-3p	Tmod3	89.2732
mmu-miR-369-3p	Il1rl1	89.2728
mmu-miR-369-3p	Tnfrsf19	89.266
mmu-miR-369-3p	D3Bwg0562e	89.256
mmu-miR-369-3p	Hiatl1	89.2454
mmu-miR-369-3p	Srsf12	89.2173
mmu-miR-369-3p	Glipr1l2	89.2159
mmu-miR-369-3p	Pbx3	89.2093
mmu-miR-369-3p	Tinag	89.2042
mmu-miR-369-3p	Kif20a	89.197
mmu-miR-369-3p	Ankib1	89.1943
mmu-miR-369-3p	Mpp2	89.1817
mmu-miR-369-3p	BC031781	89.1613
mmu-miR-369-3p	Srpk2	89.1527
mmu-miR-369-3p	Epc2	89.1501
mmu-miR-369-3p	Lyplal1	89.1473
mmu-miR-369-3p	Zfp46	89.1413
mmu-miR-369-3p	Elmod2	89.1402
mmu-miR-369-3p	Dbt	89.137
mmu-miR-369-3p	Dmrta1	89.114
mmu-miR-369-3p	Stxbp4	89.1044
mmu-miR-369-3p	Ccr1	89.0962
mmu-miR-369-3p	Gje1	89.0754
mmu-miR-369-3p	Pcnx	89.0706
mmu-miR-369-3p	Ptgr2	89.0701
mmu-miR-369-3p	Lnp	89.0581
mmu-miR-369-3p	Zcchc11	89.0516
mmu-miR-369-3p	Fzd5	89.0512
mmu-miR-369-3p	Dhx36	89.0498
mmu-miR-369-3p	1600012F09Rik	89.048
mmu-miR-369-3p	Sgpp1	89.048
mmu-miR-369-3p	Serpina9	89.0452
mmu-miR-369-3p	Ptpn12	89.0327
mmu-miR-369-3p	Fezf1	89.0146
mmu-miR-369-3p	Snx7	88.9969
mmu-miR-369-3p	Myst3	88.9966
mmu-miR-369-3p	Pag1	88.9817
mmu-miR-369-3p	Brd7	88.9813
mmu-miR-369-3p	Mtf2	88.9804
mmu-miR-369-3p	Cxadr	88.9793
mmu-miR-369-3p	Ccni	88.9732
mmu-miR-369-3p	Steap3	88.9556
mmu-miR-369-3p	Zbtb10	88.9537
mmu-miR-369-3p	Neo1	88.952
mmu-miR-369-3p	Tmed10	88.926
mmu-miR-369-3p	Cd8a	88.9129
mmu-miR-369-3p	Pf4	88.9112
mmu-miR-369-3p	Stx7	88.9057
mmu-miR-369-3p	Olfr701	88.8867
mmu-miR-369-3p	Mllt11	88.8835
mmu-miR-369-3p	Sema5a	88.8636
mmu-miR-369-3p	Cbln4	88.8354
mmu-miR-369-3p	D130043K22Rik	88.8304
mmu-miR-369-3p	Fam196b	88.8288
mmu-miR-369-3p	Mzt1	88.8278
mmu-miR-369-3p	Uqcrfs1	88.8227
mmu-miR-369-3p	Plxdc2	88.8223
mmu-miR-369-3p	Nox4	88.7949
mmu-miR-369-3p	Ktn1	88.7817
mmu-miR-369-3p	Cyp2c39	88.7754
mmu-miR-369-3p	Tmem26	88.7331
mmu-miR-369-3p	Gas2l3	88.7241
mmu-miR-369-3p	Tagap1	88.7223
mmu-miR-369-3p	Elovl2	88.7216
mmu-miR-369-3p	B020018G12Rik	88.7214
mmu-miR-369-3p	H2afz	88.7201
mmu-miR-369-3p	Hist4h4	88.7122
mmu-miR-369-3p	Unc5c	88.698
mmu-miR-369-3p	Pnpt1	88.6756
mmu-miR-369-3p	Zfp295	88.6749
mmu-miR-369-3p	Kctd12b	88.6731
mmu-miR-369-3p	Ufm1	88.6637
mmu-miR-369-3p	2810055G20Rik	88.6513
mmu-miR-369-3p	2810055G20Rik	88.6513
mmu-miR-369-3p	Fgfr1	88.643
mmu-miR-369-3p	Gria2	88.6237
mmu-miR-369-3p	Fam19a1	88.6128
mmu-miR-369-3p	Gpr116	88.6106
mmu-miR-369-3p	Sgol1	88.6063
mmu-miR-369-3p	Dcp2	88.6016
mmu-miR-369-3p	Tnfrsf11a	88.5851
mmu-miR-369-3p	Gosr1	88.5829
mmu-miR-369-3p	Eif4g3	88.5819
mmu-miR-369-3p	Tigd4	88.58
mmu-miR-369-3p	Nxt2	88.5766
mmu-miR-369-3p	Adam1b	88.5763
mmu-miR-369-3p	Gpr35	88.5693
mmu-miR-369-3p	Glrb	88.5586
mmu-miR-369-3p	2410012M07Rik	88.5534
mmu-miR-369-3p	Rasal2	88.5471
mmu-miR-369-3p	F2rl1	88.5452
mmu-miR-369-3p	Dpys	88.5308
mmu-miR-369-3p	Fam160b1	88.5271
mmu-miR-369-3p	Pdzd9	88.5112
mmu-miR-369-3p	BC032203	88.5088
mmu-miR-369-3p	Skint3	88.4806
mmu-miR-369-3p	Trim33	88.4697
mmu-miR-369-3p	4921524J17Rik	88.4662
mmu-miR-369-3p	Foxa1	88.4537
mmu-miR-369-3p	Kdr	88.4464
mmu-miR-369-3p	Tacr3	88.435
mmu-miR-369-3p	D4Wsu53e	88.4214
mmu-miR-369-3p	Skint2	88.4192
mmu-miR-369-3p	Gabrb3	88.4128
mmu-miR-369-3p	Mgat4c	88.3964
mmu-miR-369-3p	Pitx2	88.3916
mmu-miR-369-3p	Slc17a8	88.3895
mmu-miR-369-3p	Samd5	88.3853
mmu-miR-369-3p	Myt1l	88.3769
mmu-miR-369-3p	Pter	88.3706
mmu-miR-369-3p	Rragd	88.3587
mmu-miR-369-3p	Ptprd	88.3577
mmu-miR-369-3p	Dyrk1a	88.3549
mmu-miR-369-3p	Ankfy1	88.3457
mmu-miR-369-3p	Mdm2	88.3188
mmu-miR-369-3p	B3galnt1	88.3142
mmu-miR-369-3p	Zfp2	88.3141
mmu-miR-369-3p	Asf1a	88.308
mmu-miR-369-3p	Gabpa	88.3068
mmu-miR-369-3p	Rmnd1	88.3064
mmu-miR-369-3p	Fam55d	88.2987
mmu-miR-369-3p	AW551984	88.2833
mmu-miR-369-3p	Gm9905	88.2647
mmu-miR-369-3p	Smarcc2	88.2561
mmu-miR-369-3p	Foxk1	88.2385
mmu-miR-369-3p	Asf1b	88.2385
mmu-miR-369-3p	Serpini1	88.235
mmu-miR-369-3p	Qrfpr	88.2184
mmu-miR-369-3p	Cd200	88.2065
mmu-miR-369-3p	Tet2	88.2044
mmu-miR-369-3p	Jph1	88.1952
mmu-miR-369-3p	Cops2	88.1928
mmu-miR-369-3p	Slc22a23	88.1814
mmu-miR-369-3p	Pde12	88.1719
mmu-miR-369-3p	Epm2aip1	88.1474
mmu-miR-369-3p	Myo5a	88.1472
mmu-miR-369-3p	Zfp189	88.1433
mmu-miR-369-3p	Ccdc51	88.1357
mmu-miR-369-3p	Adamts9	88.1352
mmu-miR-369-3p	Jazf1	88.1264
mmu-miR-369-3p	Synj1	88.1254
mmu-miR-369-3p	Col13a1	88.1206
mmu-miR-369-3p	Ppip5k2	88.1135
mmu-miR-369-3p	Itpripl2	88.0991
mmu-miR-369-3p	Prdx6b	88.0937
mmu-miR-369-3p	Mbnl1	88.0929
mmu-miR-369-3p	Fut8	88.0675
mmu-miR-369-3p	Ccne2	88.0639
mmu-miR-369-3p	Shh	88.0423
mmu-miR-369-3p	Slco5a1	88.036
mmu-miR-369-3p	Itga4	88.0349
mmu-miR-369-3p	Lpar4	88.0304
mmu-miR-369-3p	Klhl32	88.0301
mmu-miR-369-3p	Ythdf1	88.0266
mmu-miR-369-3p	Eif5	88.0247
mmu-miR-369-3p	1810074P20Rik	88.0049
mmu-miR-369-3p	Asrgl1	88.0028
mmu-miR-369-3p	Pde10a	88.0008
mmu-miR-369-3p	Manea	87.9936
mmu-miR-369-3p	4931417G12Rik	87.9929
mmu-miR-369-3p	Tagap	87.9861
mmu-miR-369-3p	Ssh1	87.972
mmu-miR-369-3p	Pof1b	87.9702
mmu-miR-369-3p	Tbc1d12	87.9677
mmu-miR-369-3p	Map2k6	87.9634
mmu-miR-369-3p	Gm16432	87.9626
mmu-miR-369-3p	Klf10	87.9532
mmu-miR-369-3p	Eif2c2	87.9305
mmu-miR-369-3p	Il22ra2	87.9263
mmu-miR-369-3p	Gm9972	87.9208
mmu-miR-369-3p	Ptprz1	87.9053
mmu-miR-369-3p	Sema3c	87.8941
mmu-miR-369-3p	Fgd6	87.8927
mmu-miR-369-3p	Mob4	87.8884
mmu-miR-369-3p	Apobec4	87.8866
mmu-miR-369-3p	Cybrd1	87.884
mmu-miR-369-3p	Sowaha	87.8795
mmu-miR-369-3p	Htr4	87.8571
mmu-miR-369-3p	Arid2	87.8504
mmu-miR-369-3p	Svip	87.8437
mmu-miR-369-3p	Adam2	87.8432
mmu-miR-369-3p	4921511H03Rik	87.8298
mmu-miR-369-3p	Il1rapl1	87.7999
mmu-miR-369-3p	Itsn2	87.7943
mmu-miR-369-3p	Olfr1443	87.7918
mmu-miR-369-3p	Zdhhc24	87.7832
mmu-miR-369-3p	Degs1	87.7801
mmu-miR-369-3p	Ext1	87.737
mmu-miR-369-3p	Mrgprb2	87.7285
mmu-miR-369-3p	Kcnj16	87.7227
mmu-miR-369-3p	Pmaip1	87.7017
mmu-miR-369-3p	Ttc23l	87.6938
mmu-miR-369-3p	Pi4k2b	87.6923
mmu-miR-369-3p	A130050O07Rik	87.6751
mmu-miR-369-3p	Dusp8	87.675
mmu-miR-369-3p	Ppm1k	87.6719
mmu-miR-369-3p	Lin7a	87.6357
mmu-miR-369-3p	BC046331	87.6301
mmu-miR-369-3p	Zfp941	87.6289
mmu-miR-369-3p	Trpv2	87.6271
mmu-miR-369-3p	Eif4e	87.6184
mmu-miR-369-3p	Mdga2	87.6168
mmu-miR-369-3p	Myf5	87.6151
mmu-miR-369-3p	Sdhc	87.5981
mmu-miR-369-3p	Cdc14a	87.5865
mmu-miR-369-3p	Aldh8a1	87.5835
mmu-miR-369-3p	Gucy1a3	87.5777
mmu-miR-369-3p	Nf1	87.5705
mmu-miR-369-3p	Pde6h	87.5672
mmu-miR-369-3p	Tbl1xr1	87.5669
mmu-miR-369-3p	Hcrtr2	87.555
mmu-miR-369-3p	Pcdh19	87.5367
mmu-miR-369-3p	Homez	87.5249
mmu-miR-369-3p	Cadm2	87.523
mmu-miR-369-3p	Tulp4	87.5183
mmu-miR-369-3p	Zcchc10	87.5055
mmu-miR-369-3p	Col4a3bp	87.4993
mmu-miR-369-3p	Syne1	87.4982
mmu-miR-369-3p	Tshz3	87.465
mmu-miR-369-3p	Acsl1	87.4572
mmu-miR-369-3p	Zfp54	87.4421
mmu-miR-369-3p	Tm9sf3	87.427
mmu-miR-369-3p	Gm16493	87.4183
mmu-miR-369-3p	Zbtb49	87.4024
mmu-miR-369-3p	Col4a5	87.4016
mmu-miR-369-3p	Sertad2	87.399
mmu-miR-369-3p	Fam102b	87.3968
mmu-miR-369-3p	Tceanc	87.3935
mmu-miR-369-3p	Zrsr1	87.3878
mmu-miR-369-3p	Dmd	87.3835
mmu-miR-369-3p	Lrch3	87.3746
mmu-miR-369-3p	C4bp	87.3564
mmu-miR-369-3p	Fam135a	87.3518
mmu-miR-369-3p	Slc25a40	87.3464
mmu-miR-369-3p	Calcrl	87.3408
mmu-miR-369-3p	H3f3a	87.3211
mmu-miR-369-3p	Foxd3	87.3189
mmu-miR-369-3p	Zfp455	87.305
mmu-miR-369-3p	Gm10590	87.3008
mmu-miR-369-3p	Astn2	87.2952
mmu-miR-369-3p	Ncoa4	87.2788
mmu-miR-369-3p	Gm6768	87.2788
mmu-miR-369-3p	Intu	87.2704
mmu-miR-369-3p	Syncrip	87.2361
mmu-miR-369-3p	Atad2	87.2332
mmu-miR-369-3p	Gpr155	87.2331
mmu-miR-369-3p	Stk17b	87.2032
mmu-miR-369-3p	Atp1b1	87.1844
mmu-miR-369-3p	Spry2	87.1823
mmu-miR-369-3p	Gm5591	87.1695
mmu-miR-369-3p	H2afv	87.1694
mmu-miR-369-3p	Rbm18	87.1562
mmu-miR-369-3p	Nphp3	87.1218
mmu-miR-369-3p	0610031J06Rik	87.0889
mmu-miR-369-3p	Cyp26b1	87.0874
mmu-miR-369-3p	Ctse	87.0798
mmu-miR-369-3p	Dnajc12	87.0583
mmu-miR-369-3p	Ptprb	87.0494
mmu-miR-369-3p	Ptprc	87.0453
mmu-miR-369-3p	Hpgd	87.0443
mmu-miR-369-3p	Ugdh	87.0305
mmu-miR-369-3p	Tspan12	87.0236
mmu-miR-369-3p	Sms	87.007
mmu-miR-369-3p	Sec61b	86.9922
mmu-miR-369-3p	Plekha1	86.9666
mmu-miR-369-3p	4930542C12Rik	86.9602
mmu-miR-369-3p	Slc24a2	86.9589
mmu-miR-369-3p	Skint9	86.9523
mmu-miR-369-3p	Osbpl1a	86.9427
mmu-miR-369-3p	Ppp2ca	86.9423
mmu-miR-369-3p	Chordc1	86.9401
mmu-miR-369-3p	Napb	86.9398
mmu-miR-369-3p	Efna5	86.9327
mmu-miR-369-3p	Hltf	86.9289
mmu-miR-369-3p	3110039M20Rik	86.9285
mmu-miR-369-3p	Adamts6	86.9105
mmu-miR-369-3p	Pde7b	86.9055
mmu-miR-369-3p	H2-M3	86.9003
mmu-miR-369-3p	Fgl2	86.8971
mmu-miR-369-3p	Slc16a6	86.8968
mmu-miR-369-3p	Becn1	86.8782
mmu-miR-369-3p	Ppp1r2	86.8739
mmu-miR-369-3p	Lcmt2	86.8621
mmu-miR-369-3p	Ppap2b	86.8599
mmu-miR-369-3p	Fut4	86.859
mmu-miR-369-3p	4930402H24Rik	86.8574
mmu-miR-369-3p	Rg9mtd1	86.8522
mmu-miR-369-3p	C330019G07Rik	86.8508
mmu-miR-369-3p	Nhsl1	86.8328
mmu-miR-369-3p	Larp1	86.811
mmu-miR-369-3p	Dclk1	86.8097
mmu-miR-369-3p	Aadat	86.7873
mmu-miR-369-3p	Psg25	86.7858
mmu-miR-369-3p	D15Ertd621e	86.7827
mmu-miR-369-3p	Mars2	86.7778
mmu-miR-369-3p	4930430F08Rik	86.7709
mmu-miR-369-3p	Il17f	86.749
mmu-miR-369-3p	9130011J15Rik	86.7481
mmu-miR-369-3p	Usp26	86.7471
mmu-miR-369-3p	Ppp3r2	86.7462
mmu-miR-369-3p	Strbp	86.7419
mmu-miR-369-3p	Gm9913	86.7197
mmu-miR-369-3p	Poc1b	86.7188
mmu-miR-369-3p	Pias1	86.7069
mmu-miR-369-3p	Sash1	86.7069
mmu-miR-369-3p	Aldh1a1	86.7022
mmu-miR-369-3p	Aff4	86.7006
mmu-miR-369-3p	Cntn3	86.6654
mmu-miR-369-3p	Slc35d2	86.6654
mmu-miR-369-3p	P2ry1	86.6638
mmu-miR-369-3p	Zfp804a	86.6624
mmu-miR-369-3p	Mybl1	86.6532
mmu-miR-369-3p	Dennd2a	86.6506
mmu-miR-369-3p	Ccdc127	86.6503
mmu-miR-369-3p	Atp5b	86.6479
mmu-miR-369-3p	Gnai3	86.6178
mmu-miR-369-3p	Lrrc19	86.6175
mmu-miR-369-3p	Pmepa1	86.6158
mmu-miR-369-3p	Nceh1	86.615
mmu-miR-369-3p	Ror1	86.5889
mmu-miR-369-3p	Spna1	86.5589
mmu-miR-369-3p	Rbm47	86.5549
mmu-miR-369-3p	Tpbpa	86.5474
mmu-miR-369-3p	Zfp26	86.5422
mmu-miR-369-3p	Slc5a1	86.5358
mmu-miR-369-3p	Unc80	86.532
mmu-miR-369-3p	Bet3l	86.514
mmu-miR-369-3p	Dclre1b	86.5095
mmu-miR-369-3p	Pax6	86.5058
mmu-miR-369-3p	Klhl9	86.49
mmu-miR-369-3p	Bpnt1	86.4817
mmu-miR-369-3p	Zbtb20	86.4799
mmu-miR-369-3p	Npr3	86.4724
mmu-miR-369-3p	Spinkl	86.4567
mmu-miR-369-3p	Naa38	86.4541
mmu-miR-369-3p	Rap1b	86.4509
mmu-miR-369-3p	Thap2	86.4314
mmu-miR-369-3p	March9	86.4156
mmu-miR-369-3p	Arcn1	86.4107
mmu-miR-369-3p	Elovl6	86.3993
mmu-miR-369-3p	Pgm3	86.3788
mmu-miR-369-3p	Nipa2	86.3718
mmu-miR-369-3p	Etv1	86.3574
mmu-miR-369-3p	Sox4	86.3439
mmu-miR-369-3p	Pak2	86.3326
mmu-miR-369-3p	Dph3	86.3284
mmu-miR-369-3p	Zeb1	86.3266
mmu-miR-369-3p	Dsc3	86.3254
mmu-miR-369-3p	Pgr15l	86.3228
mmu-miR-369-3p	Gnpnat1	86.3159
mmu-miR-369-3p	Dyx1c1	86.2942
mmu-miR-369-3p	Stx12	86.2936
mmu-miR-369-3p	Ttc28	86.2909
mmu-miR-369-3p	Cd163	86.283
mmu-miR-369-3p	Lgals12	86.2713
mmu-miR-369-3p	Nox1	86.2703
mmu-miR-369-3p	Mmp8	86.2628
mmu-miR-369-3p	Fndc5	86.2229
mmu-miR-369-3p	Cntln	86.2154
mmu-miR-369-3p	Tcf12	86.215
mmu-miR-369-3p	Ide	86.201
mmu-miR-369-3p	Sp1	86.1896
mmu-miR-369-3p	Mrpl21	86.1798
mmu-miR-369-3p	Pdcd6ip	86.1695
mmu-miR-369-3p	Tmtc1	86.1556
mmu-miR-369-3p	Fadd	86.1477
mmu-miR-369-3p	Omg	86.1395
mmu-miR-369-3p	Pigb	86.1389
mmu-miR-369-3p	Agpat5	86.1368
mmu-miR-369-3p	Pex7	86.1134
mmu-miR-369-3p	Arhgef10	86.1046
mmu-miR-369-3p	Numbl	86.0862
mmu-miR-369-3p	Zfp799	86.0822
mmu-miR-369-3p	Dusp7	86.0646
mmu-miR-369-3p	Hephl1	86.0623
mmu-miR-369-3p	Asph	86.0515
mmu-miR-369-3p	Herc3	86.0058
mmu-miR-369-3p	Gm10320	86.0025
